# Supplementary material for: Detection of Extremely Low Level Ciguatoxins through Monitoring of Lithium Adduct Ions by Liquid Chromatography-Triple Quadrupole Tandem Mass Spectrometry
Source: Toxins (Basel). 2024 Mar 27;16(4):170. doi: 10.3390/toxins16040170 (PMC11053878; doi:10.3390/toxins16040170)
Supplement: Supplementary file 1 [file toxins-16-00170-s001.zip]

Archive with 1 entries (1 files):
- toxins-2655454-supplementary.pdf
